# Supplementary material for: Development and Molecular Cytogenetic Identification of Two Wheat-Aegilops geniculata Roth 7Mg Chromosome Substitution Lines with Resistance to Fusarium Head Blight, Powdery Mildew and Stripe Rust
Source: Int J Mol Sci. 2022 Jun 24;23(13):7056. doi: 10.3390/ijms23137056 (PMC9266563; doi:10.3390/ijms23137056)
Supplement: Supplementary file 1 [file ijms-23-07056-s001.zip]

Archive with 1 entries (1 files):
- ijms-1757069-supplementary.pdf
